# Supplementary material for: Direct and Sensitive Electrochemical Evaluation of Pramipexole Using Graphitic Carbon Nitride (gCN) Sensor
Source: Biosensors (Basel). 2022 Jul 22;12(8):552. doi: 10.3390/bios12080552 (PMC9394362; doi:10.3390/bios12080552)
Supplement: Supplementary file 1 [file biosensors-12-00552-s001.zip]

Archive with 1 entries (1 files):
- biosensors-1818319-supplementary-done.pdf
